# Supplementary material for: Tailoring the Composition of HA/PEG Mixed Nano-Assemblies for Anticancer Drug Delivery
Source: Molecules. 2025 Mar 17;30(6):1349. doi: 10.3390/molecules30061349 (PMC11945053; doi:10.3390/molecules30061349)
Supplement: Supplementary file 1 [file molecules-30-01349-s001.zip]

Archive with 1 entries (1 files):
- molecules-3486414-supplementary.pdf
